# Supplementary material for: Snake Scanning for SEM: Quantification and Correction of Its Inherent Misalignment Distortion Using an External Scan Controller
Source: Materials (Basel). 2025 Dec 19;19(1):16. doi: 10.3390/ma19010016 (PMC12786985; doi:10.3390/ma19010016)
Supplement: Supplementary file 1 [file materials-19-00016-s001.zip]

Archive with 1 entries (1 files):
- materials-3995289-supplementary.pdf
